# Supplementary material for: Living on the Rocks: Genomic Analysis of Limestone Langurs Provides Novel Insights into the Adaptive Evolution in Extreme Karst Environments
Source: Genomics Proteomics Bioinformatics. 2025 Feb 11;23(1):qzaf007. doi: 10.1093/gpbjnl/qzaf007 (PMC12231542; doi:10.1093/gpbjnl/qzaf007)
Supplement: qzaf007_Supplementary_Data [file qzaf007_supplementary_data.zip]

Archive with 19 entries (19 files):
- FigS1.pdf
- FigS10.pdf
- FigS2.pdf
- FigS3.pdf
- FigS4.pdf
- FigS5.pdf
- FigS6.pdf
- FigS7.pdf
- FigS8.pdf
- FigS9.pdf
- Supplementary material captions.docx
- Table S1-done.xlsx
- Table S2-done.xlsx
- Table S3-done.xlsx
- Table S4-done.xlsx
- Table S5-done.xlsx
- Table S6-done.xlsx
- Table S7-done.xlsx
- Table S8-done.xlsx
