# Supplementary material for: Living on the Rocks: Genomic Analysis of Limestone Langurs Provides Novel Insights into the Adaptive Evolution in Extreme Karst Environments
Source: Genomics Proteomics Bioinformatics. 2025 Feb 11;23(1):qzaf007. doi: 10.1093/gpbjnl/qzaf007 (PMC12231542; doi:10.1093/gpbjnl/qzaf007)
Supplement: qzaf007_Supplementary_Data [file qzaf007_supplementary_data.zip › Table S1-done.xlsx]

## Sheet: Sheet1
Table S1 Summary of the 23 chromosome-scale pseudo-molecules (pseudo-chromosomes) in the Tfra_5.0 langur assembly
Lachesis group	Pseudo-chromosome	Contig number	Contig length (bp)
LG1	pseudo-chromosome 1	1	199534340
LG2	pseudo-chromosome 2	3	191370951
LG3	pseudo-chromosome 3	4	185272635
LG4	pseudo-chromosome 4	1	171715090
LG5	pseudo-chromosome 5	9	165286699
LG6	pseudo-chromosome 6	2	157440194
LG7	pseudo-chromosome 7	1	153874109
LG8	pseudo-chromosome 8	2	150675854
LG9	pseudo-chromosome 9	3	137327749
LG10	pseudo-chromosome 10	2	137130568
LG11	pseudo-chromosome 11	2	136617184
LG12	pseudo-chromosome 12	4	135797629
LG13	pseudo-chromosome 13	1	134370358
LG14	pseudo-chromosome 14	2	126976956
LG15	pseudo-chromosome 15	2	118340816
LG16	pseudo-chromosome 16	1	115569930
LG17	pseudo-chromosome 17	3	114955534
LG18	pseudo-chromosome 18	5	99176629
LG19	pseudo-chromosome 19	3	83672817
LG20	pseudo-chromosome 20	4	79595821
LG21	pseudo-chromosome 21	2	78919140
LG22	pseudo-chromosome 22 (X)	3	66108679
LG23	pseudo-chromosome 23 (Y)	5	18878039
Total	-	65	2,958,607,721 (99.70%)
