# Supplementary material for: Living on the Rocks: Genomic Analysis of Limestone Langurs Provides Novel Insights into the Adaptive Evolution in Extreme Karst Environments
Source: Genomics Proteomics Bioinformatics. 2025 Feb 11;23(1):qzaf007. doi: 10.1093/gpbjnl/qzaf007 (PMC12231542; doi:10.1093/gpbjnl/qzaf007)
Supplement: qzaf007_Supplementary_Data [file qzaf007_supplementary_data.zip › Table S2-done.xlsx]

## Sheet: Sheet1
Table S2 Annotation of repeat sequences in the langur genome
Note: SINEs, short interspersed nuclear elements ; LINEs, long interspersed nuclear elements ; LTR, long terminal repeats.
Type		Number of elements	Length of occupied(bp)	Percentage of sequence(%)
Small RNA		13624	1453005	0.05
Satellites		8237	62684195	2.12
Simple repeats		720430	37710422	1.27
Low complexity		105661	6695974	0.23
Unclassified		4169	836186	0.03
SINEs	ALUs	1289126	350018948	11.83
	MIRs	503312	76257583	2.58
LINEs	LINE1	539409	538506943	18.2
	LINE2	339613	95635441	3.23
	L3/CR1	44033	9896039	0.33
LTR elements	ERVL	107498	54806903	1.85
	ERVL-MaLRs	242183	103649890	3.5
	ERV_classI	109503	76363871	2.58
	ERV_classII	8309	9495318	0.32
DNA elements	hAT-Charlie	214136	43683050	1.48
	TcMar-Tigger	96326	35496197	1.2
Total interspersed repeats		-	1427790738	50.8
