# Supplementary material for: Living on the Rocks: Genomic Analysis of Limestone Langurs Provides Novel Insights into the Adaptive Evolution in Extreme Karst Environments
Source: Genomics Proteomics Bioinformatics. 2025 Feb 11;23(1):qzaf007. doi: 10.1093/gpbjnl/qzaf007 (PMC12231542; doi:10.1093/gpbjnl/qzaf007)
Supplement: qzaf007_Supplementary_Data [file qzaf007_supplementary_data.zip › Table S3-done.xlsx]

## Sheet: Sheet1
Table S3 Sample information and the sequencing statistics of the genome resequencing of 48 langurs
Note: Those marked with an asterisk have been newly sequenced, all others derived from Liu and his colleagues. Data newly generated for this study have been submitted to the Genome Sequence Archive (GSA) (https://ngdc.cncb.ac.cn/gsa) at National Genomics Data Center, Beijing Institute of Genomics, Chinese Academy of Sciences / China National Center for Bioinformation (GSA: CRA007753).The data of …
Species group	Species	Sample	No.	Type	Source	Sample age	Clean reads	Mapped reads	Mapping rate	Average depth	Coverage 1×	Coverage 4×	Total SNP	Het SNP	Hom SNP	Het rate	Percentage of deaminated cytosine residues at the 1st bp of sequencing reads
																	C -> T on 5'-end		G -> A on 3'-end
T. francoisi group	T. francoisi	2012B030	Tfra_1	WGS resquencing data	Liu er al. 2020	-	720200254	715458621	0.993416	31.9	0.963	0.938	4245786	1152146	3093640	0.000390558	0.00129501		0.00172009
		2012B035	Tfra_2	WGS resquencing data	Liu er al. 2020	-	597449880	592743518	0.992123	26.3	0.971	0.937	4269541	1263154	3006387	0.000428188	0.00131195		0.00174857
		2012B040	Tfra_3	WGS resquencing data	Liu er al. 2020	-	686739142	681417651	0.992251	30.3	0.963	0.939	4145813	1156471	2989342	0.000392024	0.0012401		0.00166361
		2012B053	Tfra_4	WGS resquencing data	Liu er al. 2020	-	691321700	685753249	0.991945	30.1	0.959	0.939	4345239	1285216	3060023	0.000435666	0.00125058		0.00175776
		2015B005	Tfra_5	WGS resquencing data	Liu er al. 2020	-	661915746	655785612	0.990739	29.3	0.968	0.939	4178452	1301243	2877209	0.000441099	0.00129738		0.00174047
		2017B012	Tfra_6	WGS resquencing data	Liu er al. 2020	-	663579548	657368514	0.99064	30.9	0.971	0.939	4063154	1958912	2104242	0.000664038	0.00142484		0.00173152
		2017B015	Tfra_7	WGS resquencing data	Liu er al. 2020	-	696008890	692512637	0.994977	32.2	0.975	0.94	3956143	2056123	1900020	0.000696991	0.00137321		0.00168033
		2017B019	Tfra_8	WGS resquencing data	Liu er al. 2020	-	637759638	631158695	0.98965	30	0.98	0.942	4278453	1584513	2693940	0.000537123	0.00121949		0.00165059
		2018B002	Tfra_9	Frozen tissue	Museum, Nanning Zoo	< 2 years	748125548	746320720	0.997646	32.33	0.9927	0.9911	3711857	2339924	1371933	0.000799536	0.00151351		0.00192145
		1701	Tfra_10	Dry skin	German Primate Center	< 5-10 years	752050396	751002365	0.998682	33.9	0.9928	0.9911	3779101	2082921	1696180	0.00071172	0.00149438		0.00150479
	T. leucocephalus	2017B001	Tleu_1	WGS resquencing data	Liu er al. 2020	-	667566018	663364852	0.993707	31	0.972	0.921	3945782	2154129	1791653	0.000730213	0.0011457		0.00158706
		2017B021	Tleu_2	WGS resquencing data	Liu er al. 2020	-	651688398	645369745	0.990304	27.5	0.985	0.937	3845126	2284513	1560613	0.000774411	0.00119552		0.00193054
		2012B001	Tleu_3	WGS resquencing data	Liu er al. 2020	-	610916626	606359124	0.99254	23.95	0.976	0.925	3801254	2146873	1654381	0.000727754	0.000688843		0.00204686
		2014B001	Tleu_4	WGS resquencing data	Liu er al. 2020	-	645363258	641126975	0.993436	27.1	0.976	0.935	4063545	2094512	1969033	0.000710004	0.00123298		0.00167409
		2014B002	Tleu_5	WGS resquencing data	Liu er al. 2020	-	743238266	738152679	0.993158	34.4	0.981	0.939	4089451	2095413	1994038	0.000710309	0.00123348		0.00176357
		2014B003	Tleu_6	WGS resquencing data	Liu er al. 2020	-	661163334	658594189	0.996114	27.7	0.963	0.936	4056219	2086659	1969560	0.000707342	0.00120791		0.00173963
		2015B002	Tleu_7	WGS resquencing data	Liu er al. 2020	-	872312604	868894562	0.996082	37.4	0.969	0.936	3985423	2225467	1759956	0.000754396	0.00105806		0.00161639
		2015B003	Tleu_8	WGS resquencing data	Liu er al. 2020	-	1000371102	995943175	0.995574	45.1	0.972	0.941	4015684	2184133	1831551	0.000740384	0.001165		0.00154411
		2018B001	Tleu_9	Frozen tissue	Museum, Chongzuo Nature Reserve	< 3 years	990371102	987985416	0.997591	45.1	0.971	0.938	3845683	1884697	1960986	0.00063888	0.00151789		0.00228459
		2020L1	Tleu_10	Frozen tissue	Museum, Chongzuo Nature Reserve	< 3 years	575072170	574104726	0.9983	21.3	0.9941	0.98	3365228	1186920	2178308	0.000405563	0.00438284		0.00549512
		2020L2	Tleu_11	Frozen tissue	Museum, Chongzuo Nature Reserve	< 5 years	743238266	741949421	0.9983	33.41	0.9921	0.9903	3567826	1491025	2076801	0.000509473	0.00162352		0.00171873
		2020L3	Tleu_12	Frozen tissue	Museum, Chongzuo Nature Reserve	< 1 years	613726106	612541605	0.9981	26.59	0.9962	0.9938	3357373	1105159	2252214	0.000377625	0.00197303		0.00191128
		2020L4	Tleu_13	Frozen tissue	Museum, Chongzuo Nature Reserve	< 2 years	628374857	625834948	0.995958	28.37	0.9922	0.9901	3365321	1238472	2287324	0.00039485	0.00202467		0.00176688
	T. poliocephalus	VN1	Tpol_1	WGS resquencing data	German Primate Center	-	827229192	826156194	0.9987	36.17	0.9913	0.9893	3310236	449048	2861188	0.000153437	0.00150267		0.0016092
		VN2	Tpol_2	WGS resquencing data	German Primate Center	-	719690908	718841278	0.9988	32.79	0.9961	0.994	3371231	533891	2837340	0.000182427	0.0015428		0.00164634
		VN3	Tpol_3	WGS resquencing data	German Primate Center	-	766848856	764964018	0.9975	32.4	0.9963	0.994	3368435	548862	2819573	0.000187542	0.00317391		0.00259112
		CBL	Tpol_4	WGS resquencing data	German Primate Center	-	632341386	629826714	0.996	28.56	0.9913	0.9889	3340548	519963	2820585	0.000177668	0.00179664		0.00167901
	T. delacouri	168	Tdel_1	Frozen tissue	German Primate Center	< 5-10 years	823687452	822107597	0.9981	35.94	0.996	0.9933	5701768	1182437	4519331	0.000404031	0.00168624		0.00237145
		169	Tdel_2	Frozen tissue	German Primate Center	< 5-10 years	838045768	836519152	0.9982	36.15	0.9958	0.9933	5668713	1142253	4526460	0.0003903	0.00222071		0.00229291
		177	Tdel_3	Dry skin	German Primate Center	< 5-10 years	785580510	784130054	0.9982	34.4	0.9909	0.9878	5520361	958193	4562168	0.000327408	0.00198063		0.00224963
	T. laotum	179	Tlao_1	Dry skin/tissue	German Primate Center	< 5 years	775331780	773706714	0.9979	34	0.9963	0.9938	6963757	2878134	4085623	0.000983439	0.00201569		0.00250136
		1hao	Tlao_2	WGS resquencing data	Liu er al. 2020	-	766320310	764253229	0.9973	32.87	0.9917	0.9891	6780316	2612050	4168266	0.00089252	0.0024111		0.00250662
		504	Tlao_3	Dry skin/tissue	German Primate Center	< 5-10 years	623693286	620814725	0.9954	23.92	0.9917	0.9883	6830666	2734408	4096258	0.000934329	0.00267296		0.00253438
		507	Tlao_4	Dry skin/tissue	German Primate Center	< 5-10 years	613601710	608090317	0.991	27.59	0.9914	0.9878	6817353	2708036	4109317	0.000925318	0.00234966		0.00255974
	T. hatinhensis	170	That_1	Dry skin/tissue	German Primate Center	< 5 years	721361170	719605735	0.9976	31.58	0.9918	0.9889	6943295	2899316	4043979	0.000990677	0.00215366		0.00241859
		171	That_2	Dry skin/tissue	German Primate Center	< 5 years	752236868	749309810	0.9961	32.79	0.9965	0.994	6868823	2640477	4228346	0.000902233	0.00207478		0.00248678
		2015B004	That_3	WGS resquencing data	Liu er al. 2020	-	677612058	674739763	0.9958	28.18	0.9963	0.9932	7143367	3172744	3970623	0.00108411	0.00217173		0.00264832
	T. ebenus	2hao	Tebe_1	WGS resquencing data	Liu er al. 2020	-	669353262	667382821	0.9971	28.39	0.9957	0.9926	6558914	1993943	4564971	0.000681317	0.00241053		0.00257907
		345	Tebe_2	Dry skin/tissue	German Primate Center	< 5 years	718900902	717351936	0.9978	31.85	0.9967	0.9943	7171446	3248836	3922610	0.00111011	0.00193197		0.00261524
T. pileatus group	T. pileatus	2011B010	Tpil_1	Dry skin	Museum, KIOZ, CAS	< 20-30 years	733417590	725669984	0.9894	29.51	0.9865	0.9791	16670133	2014196	14655937	0.000688237	0.00620962		0.00603478
		2011B012	Tpil_2	Dry skin	Museum, KIOZ, CAS	< 20-30 years	809138770	791972202	0.9788	33.36	0.9827	0.9752	16617967	2149836	14468131	0.000734585	0.00636411		0.0063124
	T. shortridgei	2011B011	Tsho_1	Dry skin	Museum, KIOZ, CAS	< 20-30 years	643475604	640652606	0.9956	26.52	0.9818	0.9729	16651181	2357580	14293601	0.000805569	0.00587277		0.00541116
T. obscurus group	T. obscurus	444	Tobs_1	WGS resquencing data	Liu er al. 2020	-	673966856	671594237	0.99648	28.8	0.971	0.935	16865541	10894556	5970985	0.00369307	0.00339609		0.00497527
	T. melamerus	2013B001	Tmel_1	WGS resquencing data	Liu er al. 2020	-	601559274	598642156	0.995151	26	0.937	0.912	15741357	10742695	4998662	0.00364159	0.00373836		0.00489864
	T. crepusculus	2019B001	Tcre_1	Dry skin/tissue	Museum, IOZ, CAS	< 20-30 years	669353262	667456267	0.997166	28.3	0.99	0.982	7178563	4645632	2532931	0.00157479	0.00480324		0.00465619
T. cristatus group	T. cristatus	2011B041	Tcri_1	Dry skin/tissue	Museum, IOZ, CAS	< 20-30 years	709861610	706965203	0.9959	29.39	0.9875	0.9814	15025856	5142576	9883280	0.00175718	0.0039191		0.00452001
	T. auratus	1276	Taur_1	WGS resquencing data	Liu er al. 2020	-	717586738	713523641	0.994338	31.1	0.993	0.987	14889632	11598475	3291157	0.00393169	0.00380904		0.00448987
	T. germaini	2016B001	Tger_1	WGS resquencing data	Liu er al. 2020	-	735090352	726841236	0.988778	34.1	0.954	0.94	16853692	9836982	7016710	0.00333457	0.00410066		0.00466203
