# Supplementary material for: Living on the Rocks: Genomic Analysis of Limestone Langurs Provides Novel Insights into the Adaptive Evolution in Extreme Karst Environments
Source: Genomics Proteomics Bioinformatics. 2025 Feb 11;23(1):qzaf007. doi: 10.1093/gpbjnl/qzaf007 (PMC12231542; doi:10.1093/gpbjnl/qzaf007)
Supplement: qzaf007_Supplementary_Data [file qzaf007_supplementary_data.zip › Table S4-done.xlsx]

## Sheet: Sheet1
Table S4 List of 58 rapidly evolving genes in T. francoisi
Gene	P value
ANXA6	0.0089
ASCC2	0.0412
ASCC3	0.0046
CACNA1F	0.0188
CACNA1G	0.0095
CALHM6	0.0459
COX15	0.0392
CRTAP	0.0008
CWC22	0.0145
CYB5R4	0.0197
DDX28	0.0368
DMGDH	0.0167
DONSON	0.0341
FBXL7	0.0095
GRWD1	0.0494
HEG1	0.0096
JKAMP	0.005
KCNK7	0.0175
KCNK18	0.0235
KCNN2	0.0491
KLF15	0.0409
MCC	0.0206
MOGS	0.0397
NEUROD1	0.0285
NIPBL	0.0266
NSMCE4A	0.0413
OTOP1	0.0448
PDX1	0.013
PERM1	0.0362
PHF3	0.0063
PIK3CG	0.0445
PKD1L2	0.0152
PM2	0.0117
POLN	0.0056
PPP1R3F	0.0471
PPP4R3C	0.0045
PSMD3	0.0302
PSMG3	0.0389
PTP4A1	0.0304
RAI2	0.0259
REV3L	0.0117
RHOF	0.0261
RIF1	0.0414
RNF168	0.026
RNF43	0.0215
SCN2A	0.0201
SCN7A	0.0162
SFTPB	0.0335
SHPRH	0.0317
SLC12A8	0.0048
SLC35F2	0.0034
SLC39A1	0.0078
SMYD4	0.0098
SPTSSA	0.0329
STAG2	0.0429
TLX3	0.0151
TSC22D2	0.0491
TSG101	0.0185
