# Supplementary material for: Living on the Rocks: Genomic Analysis of Limestone Langurs Provides Novel Insights into the Adaptive Evolution in Extreme Karst Environments
Source: Genomics Proteomics Bioinformatics. 2025 Feb 11;23(1):qzaf007. doi: 10.1093/gpbjnl/qzaf007 (PMC12231542; doi:10.1093/gpbjnl/qzaf007)
Supplement: qzaf007_Supplementary_Data [file qzaf007_supplementary_data.zip › Table S5-done.xlsx]

## Sheet: Sheet1
Table S5 List of 37 positively selected genes in T. francoisi and the amino acid substitutions
Gene	P value	Position	Amino acid substitution	BEB value
AMT	0.012	323	Val→Gly	0.652
AZI2	0.0071	85	Gly→Ala	0.696
CACNA1B	0.0041	830	Val→Thr	0.908
		2286	Thr→Ser	0.604
CACNA1F	0.0371	468	Glu→Lys	0.783
CD1C	0.0126	122	Pro→Leu	0.69
		275	His→Cys	0.922
CDK5R2	0.0445	145	Ala→Ser	0.71
CEP164	0.0314	1311	Arg→Glu	0.611
CLDN2	0.0024	191	Arg→Ala	0.953*
CNMD	0.0022	136	Val→Ile	0.951*
		274	Ser→Leu	0.987*
CRTAP	0.0005	5	Arg→ Pro	0.953*
		294	Val→Thr	0.997**
CYP27A1	0.0097	363	Glu→Lys	0.891
		501	Leu→Ser	0.968*
DDX28	0.0016	137	Val→Met	0.848
		202	Pro→Phe	0.953*
DONSON	0	37	Arg→Ser	0.978*
		60	Ala→Asp	0.977*
		109	Leu→Val	0.978*
		439	Val→Ile	0.951*
DOT1L	0.0029	853	Met→Leu	0.878
		989	Ala→Val	0.763
		1333	Ala→Thr	0.744
GFM2	0.0045	444	Asn→Gly	0.935
HEG1	0.0053	138	Val→Met	0.990*
		181	Pro→Ser	0.987*
		392	Phe→Ser	0.990*
		459	Ser→Gly	0.989*
		867	Lys→Asn	0.992**
		1147	Glu→Gln	0.992**
KRBA1	0.0088	44	Pro→Ser	0.868
		299	Gly→Glu	0.872
		310	His→Cys	0.779
		311	Leu→Phe	0.875
		444	Gly→Arg	0.935
		790	Leu→Pro	0.875
MYL12B	0.0448	5	Lys→Arg	0.678
MYLK	0.0262	74	Thr→Ile	0.607
		756	Arg→Gln	0.595
		978	Arg→His	0.602
		1004	Val→Met	0.768
NDUFB7	0.0213	117	Lys→Ala	0.969*
POLE	0.0371	1774	Gln→Ser	0.617
		1885	Ala→Thr	0.645
		2080	Ser→Pro	0.625
POLN	0.0421	499	Phe→Ser	0.826
PPP4R3C	0.0204	21	Asn→Asp	0.582
		70	Ile→Leu	0.715
		661	Ser→Tyr	0.703
RBM28	0.009	202	Asn→Asp	0.707
RCSD1	0	1	Met→Cys	0.854
		186	Arg→Gln	0.965*
		350	Pro→Leu	0.861
RNF168	0.0457	140	Lys→Arg	0.875
		279	Gly→Glu	0.87
		304	Tyr→His	0.861
		310	Lys→Glu	0.875
		356	Val→Arg	0.979*
		377	Ser→Asn	0.739
		383	Lys→Gly	0.872
		422	Gln→Arg	0.863
		495	Lys→Arg	0.875
RNF43	0.0086	186	Glu→Asp	0.968*
		397	Pro→Ser	0.957*
		537	Ser→Ile	0.968*
		595	Pro→Ser	0.957*
SDCBP2	0.0119	191	His→Cys	0.852
SLC12A8	0.0217	102	Gly→Ser	0.902
		483	Asn→Asp	0.914
		633	Arg→Gln	0.916
SMYD4	0.0217	102	Gly→Ser	0.902
		483	Asn→Asp	0.914
		632	Arg→Gln	0.916
STAG2	0.0023	531	Gln→Arg	0.922
		576	Ala→Gly	0.758
TAFA3	0.0015	42	Gln→His	0.973*
TH	0.0121	79	Pro→Leu	0.647
		229	Cys→Tyr	0.656
TMEM154	0.0485	37	Ser→Thr	0.523
TSC22D2	0.0016	343	Ala→Gln	0.95
		538	Pro→Ser	0.735
TTC14	0	212	Val→Met	0.868
WNK1	0.0001	531	Leu→Gln	0.912
