# Supplementary material for: Living on the Rocks: Genomic Analysis of Limestone Langurs Provides Novel Insights into the Adaptive Evolution in Extreme Karst Environments
Source: Genomics Proteomics Bioinformatics. 2025 Feb 11;23(1):qzaf007. doi: 10.1093/gpbjnl/qzaf007 (PMC12231542; doi:10.1093/gpbjnl/qzaf007)
Supplement: qzaf007_Supplementary_Data [file qzaf007_supplementary_data.zip › Table S6-done.xlsx]

## Sheet: Sheet1
Table S6 Fixed amino acid substitutions in calcium channel α1 subunit, sodium channel α1 subunit, and potassium channel genes of limestone langurs and the allele frequencies in human gnomAD database
Note: Substitutions marked with “#” are shared by all seven limestone langur species, and all others occur only in one or some species. gnomAD, the Genome Aggregation Database.
Gene symbol	Substitutions in limestone langurs	Orthologous variants in Humans (hg38)	db No.	Allele frequency in humans	ClinVar	Granthan score
CACNA1A(Cav2.1)	I1109V	chr19:13286731	rs1568495538	4e-06	575446	29
CACNA1B(Cav2.2)	V830T	chr9:138023231	rs1958871943	4e-06	-	69
	T2286S#	chr9:138121836	rs1269568874	4e-06	-	58
CACNA1C(Cav1.2)	P836S	chr12:2585880	rs1042919299	6.98e-05	-	74
	K1905R#	chr12:2686199	rs375147582	6.9e-06	957215	26
CACNA1D(Cav1.3)	E482G#	chr3:53718355	rs899802931	1.1e-05	-	98
CACNA1F(Cav1.4)	E707K	chX:32289675	rs1361954676	4e-06	-	56
	E817K	chrX:136380578	rs868037334	0.00017	-	56
	E819K	chrX:136380583	rs868617988	2e-05	-	56
CACNA1G(Cav3.1)	A8T#	chr17:50561481	-	-	-	58
	Q453R#	chr17:50575760	rs764322645	0.000193	-	43
	A617T	chr17:50599678	rs1198290847	4e-06	-	58
	R683H	chr17: 50578311	rs539364383	5.7e-05	-	29
	S1973T	chr17: 50621651	rs754439816	4e-06	-	23
	S2370A#	chr17:50626725	rs762905981	6.9e-06	-	99
CACNA1H(Cav3.2)	S513L	chr16:1201988	rs1333592686	1.4e-05	-	145
	G782S#	chr16:1204357	rs779526640	2.09e-05	-	56
	S1033L	chr16:1207710	rs754108648	0.0003	-	145
	G1128R	chr16:81877546	rs1270510236	8e-06	-	58
	A2153V	chr16:1220666	rs1970413668	4e-06	-	64
CACNA1I(Cav3.3)	I1893S#	chr22:39682614	rs1336879789	4e-06	-	142
CACNA1S(Cav1.1)	V1222I	chr1:201054507	rs202240111	9.3e-05	473989	29
	P1870S	chr1:201039863	rs1411951069	<0.000000	-	74
SCN2A(Nav1.2)	A1716D	chr2:165388947	-	-	-	126
SCN3A(Nav1.3)	S331N#	chr2:165162613	rs371719575	4e-06	698747	46
SCN4A(Nav1.4)	P903S	chr17:73901078	rs2047959333	<0.000000	-	74
	Q1217H	chr17:63945429	rs1171924609	4e-06	-	24
	G1824E#	chr17:63940811	rs1005067178	3.4e-05	-	98
SCN5A(Nav1.5)	R569Q	chr3:38603915	rs2061961925	<0.000000	925641	43
	T722A#	chr3:38597807	rs2061856218	4e-06	924007	58
	A993T	chr3:38581182	rs770088052	7e-06	463317	58
	E1071D	chr3:10776069	rs1693734116	8e-06	-	45
SCN7A(NaG)	G238D	chr2:17582310	rs1664367880	7e-06	-	94
	Q351R#	chr2:166462399	rs763150654	0.000155	-	43
	T443P	chr2:166447747	rs1356428610	4e-06	-	38
	V678M#	chr2:166441519	rs1305137485	4e-06	-	21
	A993D	chr2:166423305	rs372297374	1.4e-05	-	126
	G1273D	chr2:166409819	rs1701157606	6e-05	-	94
SCN9A(Nav1.7)	M638I	chr2:166284513	rs1680907702	2.9e-05	849663	10
	G1138A	chr2:166284493	rs1448616710	4e-06	-	60
	A1141T#	chr2:166251802	rs1484267707	4e-06	-	58
SCN10A(Nav1.8)	H448Y	chr3:38755936	rs759955803	4e-06	-	83
	A1023T#	chr3:38726636	rs1358978983	1.5e-05	-	58
SCN11A(Nav1.9)	V869M	chr3:173357621	rs1715631855	7e-06	-	21
	V1588I	chr3:38847288	rs183828132	9.8e-05	1043163	29
KCNG2(Kv6.2)	T424S#	chr18:79899683	rs1409081629	4e-06	-	58
KCNQ4(Kv7.4)	A506V	chr1:40833017	rs145732892	7e-06	504605	64
KCNS1(Kv9.1)	S34R	chr20:45098670	rs75152353	7e-06	-	110
KCNJ16(Kir5.1)	Y70C	chr17:70132110	-	-	-	194
KCNK7(K2p7.1)	G169S	chr11:65593869	-	-	-	56
	R281C#	chr11:65593524	rs367955565	1.2e-05	-	180
KCNK15(K2p15.1)	T170I	chr20:44750354	rs1568889512	5e-05	-	89
KCNK18(K2p18.1)	H174R	chr10:117209665	rs139101102	2.8e-05	-	29
	E228A#	chr10:117209830	-		-	107
KCNN1(KCa2.1)	G164S	chr19:17974132	rs762284712	2e-05	-	56
KCNN2(KCa2.2)	A312T	chr5:114362887	rs372871841	7.8e-05	-	58
KCNU1(KCa5.1)	N851D	chr8:36918852	rs1202634711	<0.000000	-	23
KCNT1(KCa4.1)	T888A	chr9:135778755	rs1588385033	0.0005	-	58
