# Supplementary material for: Living on the Rocks: Genomic Analysis of Limestone Langurs Provides Novel Insights into the Adaptive Evolution in Extreme Karst Environments
Source: Genomics Proteomics Bioinformatics. 2025 Feb 11;23(1):qzaf007. doi: 10.1093/gpbjnl/qzaf007 (PMC12231542; doi:10.1093/gpbjnl/qzaf007)
Supplement: qzaf007_Supplementary_Data [file qzaf007_supplementary_data.zip › Table S7-done.xlsx]

## Sheet: Sheet1
Table S7 Amino acid substitutions in calcium channels α1 subunit, sodium channels α1 subunit, and potassium channels for seven limestone langurs in comparison to 23 other primate species
Note: Gray shaded species are the five limestone langurs. Numbers upon the amino acid substitutions indicate the amino acid position in human orthologs.
Species	CACNA1A											CACNA1B											CACNA1B											CACNA1C											CACNA1C
	1109											830											2286											836											1905
T. francoisi	G	P	T	P	A	V	P	A	M	A	T	G	A	R	G	P	T	G	G	K	A	R	E	E	A	V	A	S	N	S	G	R	S	N	E	D	K	S	P	Y	P	N	P	E	H	L	E	C	L
T. leucocephalus	G	P	T	P	A	I	P	A	M	A	T	G	A	R	G	P	T	G	G	K	A	R	E	E	A	V	A	S	N	S	G	R	S	N	E	D	K	S	P	Y	P	N	P	E	H	L	E	C	L
T. poliocephalus	G	P	T	P	A	V	P	A	M	A	T	G	A	R	G	P	T	G	G	K	A	R	E	E	A	V	A	S	N	S	G	R	S	N	E	D	K	S	P	Y	P	N	P	E	H	L	E	C	L
T. delacouri	G	P	T	P	A	I	P	A	M	A	T	G	A	R	G	P	M	G	G	K	A	R	E	E	A	V	A	S	N	S	G	R	S	N	E	D	K	S	S	Y	P	N	P	E	H	L	E	C	L
T. laotum	G	P	T	P	A	I	P	A	M	A	T	G	A	R	G	P	V	G	G	K	A	R	E	E	A	V	A	S	N	S	G	R	S	N	E	D	K	S	P	Y	P	N	P	E	H	L	E	C	L
T. ebenus	G	P	T	P	A	I	P	A	M	A	T	G	A	R	G	P	M	G	G	K	A	R	E	E	A	V	A	S	N	S	G	R	S	N	E	D	K	S	P	Y	P	N	P	E	H	L	E	C	L
T. hatinhensis	G	P	T	P	A	I	P	A	M	A	T	G	A	R	G	P	V	G	G	K	A	R	E	E	A	V	A	S	N	S	G	R	S	N	E	D	K	S	P	Y	P	N	P	E	H	L	E	C	L
T. cristatus	G	P	T	P	A	I	P	A	M	A	T	G	A	R	G	P	V	G	G	K	A	R	E	E	A	V	A	T	N	S	G	R	S	N	E	D	K	S	P	Y	P	N	P	E	H	L	E	C	L
T. germaini	G	P	T	P	A	I	P	A	M	A	T	G	A	R	G	P	V	G	G	K	A	R	E	E	A	V	A	T	N	S	G	R	S	N	E	D	K	S	P	Y	P	N	P	E	H	L	E	C	L
T. auratus	G	P	T	P	A	I	P	A	M	A	T	G	A	R	G	P	V	G	G	K	A	R	E	E	A	V	A	T	N	S	G	R	S	N	E	D	K	S	P	Y	P	N	P	E	H	L	E	C	L
T. melamerus	G	P	T	P	A	I	P	A	M	A	T	G	A	R	G	P	V	G	G	K	A	R	E	E	A	V	A	T	N	S	G	R	S	N	E	D	K	S	P	Y	P	N	P	E	H	L	E	C	L
T. crepusculus	G	P	T	P	A	I	P	A	M	A	T	G	A	R	G	P	V	G	G	K	A	R	E	E	A	V	A	T	N	S	G	R	S	N	E	D	K	S	P	Y	P	N	P	E	H	L	E	C	L
T. obscurus	G	P	M	P	A	I	P	A	M	A	T	G	A	R	G	P	V	G	G	K	A	R	E	E	A	V	A	T	N	S	G	R	S	N	E	D	K	S	P	Y	P	N	P	E	H	L	E	C	L
T. pileatus	G	P	T	P	A	I	P	A	M	A	T	G	A	R	G	P	V	G	G	K	A	R	E	E	A	V	A	T	N	S	G	R	S	N	E	D	K	S	P	Y	P	N	P	E	H	L	E	C	L
T. shortridgei	G	P	T	P	A	I	P	A	M	A	T	G	A	R	G	P	V	G	G	K	A	R	E	E	A	V	A	T	N	S	G	R	S	N	E	D	K	S	P	Y	P	N	P	E	H	L	E	C	L
R. bieti	-	-	-	-	-	-	-	-	-	-	-	G	A	R	G	P	V	G	G	K	A	R	E	E	A	V	A	T	N	S	G	R	S	N	E	D	K	S	P	Y	P	N	P	E	H	L	E	C	L
R. roxellana	G	P	T	P	A	I	P	A	M	A	T	G	A	R	G	P	V	G	G	K	A	R	E	E	A	V	A	T	N	S	G	R	S	N	E	D	K	S	P	Y	P	N	P	E	H	L	E	C	L
H. sapiens	G	P	M	L	A	I	P	A	M	A	T	G	A	R	G	P	V	G	G	K	A	R	E	E	A	V	A	T	N	S	G	R	S	N	E	D	K	S	P	Y	P	N	P	E	H	L	E	C	L
P. troglodytes	G	P	T	P	A	I	P	A	M	A	T	G	A	R	G	P	V	G	G	K	A	R	E	E	A	V	A	T	N	S	G	R	S	N	E	D	K	S	P	Y	P	N	P	E	H	L	E	C	L
G. gorilla	G	P	T	P	A	I	P	A	M	A	T	G	A	R	G	P	V	G	G	K	A	R	E	E	A	V	A	T	N	S	G	R	S	N	E	D	K	S	P	Y	P	N	P	E	H	L	E	C	L
P. abelii	-	-	-	-	-	-	-	-	-	-	-	G	A	R	G	P	V	G	G	K	A	R	E	E	A	V	A	T	N	S	G	R	S	N	E	D	K	S	P	Y	P	N	P	E	H	L	E	C	L
N. leucogenys	G	P	T	P	A	I	P	A	M	A	T	G	A	R	G	P	V	A	G	K	A	R	E	E	A	V	A	T	N	S	G	R	S	N	E	D	K	S	P	Y	P	N	P	E	H	L	E	C	L
M. mulatta	G	P	T	P	A	I	P	A	M	A	T	G	A	R	G	P	V	G	G	K	A	R	E	E	A	V	A	T	N	S	G	R	S	N	E	D	K	S	P	Y	P	N	P	E	H	L	E	C	L
M. fascicularis	G	P	T	P	A	I	P	A	M	A	T	G	A	R	G	P	V	G	G	K	A	R	E	E	A	V	A	T	N	S	G	R	S	N	E	D	K	S	P	Y	P	N	P	E	H	L	E	C	L
P. anubis	G	P	T	P	A	I	P	A	M	A	T	G	A	R	G	P	V	G	G	K	A	R	E	E	A	V	A	T	N	S	G	R	S	N	E	D	K	S	P	Y	P	N	P	E	H	L	E	C	L
C. sabaeus	G	P	T	P	A	I	P	A	M	A	T	G	A	R	G	P	V	G	G	K	A	R	E	E	A	V	A	T	N	S	G	R	S	N	E	D	K	S	P	Y	P	N	P	E	H	L	E	C	L
C. jacchus	G	P	T	P	A	G	P	A	M	A	T	G	A	R	G	T	V	G	G	K	A	R	E	E	A	V	A	T	N	S	G	R	S	N	E	D	K	S	P	Y	P	N	P	E	H	L	E	C	L
S. boliviensis	G	P	T	P	A	G	P	A	V	A	T	G	A	R	G	T	V	G	G	K	A	R	E	E	A	V	A	T	N	S	G	R	S	N	E	D	K	S	P	Y	P	N	P	E	H	L	E	C	L
O. garnettii	G	P	M	P	V	L	P	T	M	V	T	G	P	R	A	P	P	G	G	K	A	R	E	E	A	L	A	T	N	S	G	R	S	N	E	D	K	S	P	Y	P	N	P	E	H	L	E	C	L
M. murinus	-	-	-	-	-	-	-	-	-	-	-	G	P	R	G	P	P	G	G	K	A	R	E	E	A	V	A	T	N	S	G	R	S	N	E	D	K	S	P	Y	P	N	P	E	H	L	E	C	L
Species	SCN2A											SCN3A											SCN4A											SCN4A											SCN4A
	1716											331											903											1217											1824
T. francoisi	Q	I	T	T	S	D	G	W	D	G	L	V	N	V	T	M	N	T	F	N	W	K	G	L	A	D	D	P	P	S	S	I	E	L	M	H	T	G	Q	V	R	W	L	N	P	A	S	P	P
T. leucocephalus	Q	I	T	T	S	D	G	W	D	G	L	V	N	V	T	M	N	T	F	N	W	K	G	L	A	D	D	P	P	S	S	I	E	L	M	H	T	G	Q	V	R	W	L	N	P	A	S	P	P
T. poliocephalus	Q	I	T	T	S	D	G	W	D	G	L	V	N	V	T	M	N	T	F	N	W	K	G	L	A	D	D	P	P	S	S	I	E	L	M	H	T	G	H	V	R	W	L	N	P	A	S	P	P
T. delacouri	Q	I	T	T	S	A	G	W	D	G	L	V	N	V	T	M	N	T	F	N	W	K	G	L	A	D	D	S	P	S	S	I	E	L	M	H	T	G	Q	V	R	W	L	N	P	A	S	P	P
T. laotum	Q	I	T	T	S	A	G	W	D	G	L	V	N	V	T	M	N	T	F	N	W	K	G	L	A	D	D	P	P	S	S	I	E	L	M	H	T	G	Q	V	R	W	L	N	P	A	S	P	P
T. ebenus	Q	I	T	T	S	A	G	W	D	G	L	V	N	V	T	M	N	T	F	N	W	K	G	L	A	D	D	P	P	S	S	I	E	L	M	H	T	G	Q	V	R	W	L	N	P	A	S	P	P
T. hatinhensis	Q	I	T	T	S	A	G	W	D	G	L	V	N	V	T	M	N	T	F	N	W	K	G	L	A	D	D	P	P	S	S	I	E	L	M	H	T	G	Q	V	R	W	L	N	P	A	S	P	P
T. cristatus	Q	I	T	T	S	A	G	W	D	G	L	V	N	V	T	M	S	T	F	N	W	K	G	L	A	D	D	P	P	S	S	I	E	L	M	H	T	G	Q	V	R	W	L	N	P	A	S	P	P
T. germaini	Q	I	T	T	S	A	G	W	D	G	L	V	N	V	T	M	S	T	F	N	W	K	G	L	A	D	D	P	P	S	S	I	E	L	M	H	T	G	Q	V	R	W	L	N	P	A	S	P	P
T. auratus	Q	I	T	T	S	A	G	W	D	G	L	V	N	V	T	M	S	T	F	N	W	K	G	L	A	D	D	P	P	S	S	I	E	L	M	H	T	G	Q	V	R	W	L	N	P	A	S	P	P
T. melamerus	Q	I	T	T	S	A	G	W	D	G	L	V	N	V	T	M	S	T	F	N	W	K	G	L	A	D	D	P	P	S	S	I	E	L	M	H	T	G	Q	V	R	W	L	N	P	A	S	P	P
T. crepusculus	Q	I	T	T	S	A	G	W	D	G	L	V	N	V	T	M	S	T	F	N	W	K	G	L	A	D	D	P	P	S	S	I	E	L	M	H	T	G	Q	V	R	W	L	N	P	A	S	P	P
T. obscurus	Q	I	T	T	S	A	G	W	D	G	L	V	N	V	T	M	S	T	F	N	W	K	G	L	A	D	D	P	P	S	S	I	E	L	M	H	T	G	Q	V	R	W	L	N	P	A	S	P	P
T. pileatus	Q	I	T	T	S	A	G	W	D	G	L	V	N	V	T	M	S	T	F	N	W	K	G	L	A	D	D	P	P	S	S	I	E	L	M	H	T	G	Q	V	R	W	L	N	P	A	S	P	P
T. shortridgei	Q	I	T	T	S	A	G	W	D	G	L	V	N	V	T	M	S	T	F	N	W	K	G	L	A	D	D	P	P	S	S	I	E	L	M	H	T	G	Q	V	R	W	L	N	P	A	S	P	P
R. bieti	Q	I	T	T	S	A	G	W	D	G	L	V	N	V	T	M	S	T	F	N	W	K	G	L	A	D	D	P	P	S	N	I	E	L	M	H	T	G	Q	V	R	W	L	N	P	A	S	P	P
R. roxellana	Q	I	T	T	S	A	G	W	D	G	L	V	N	V	T	M	S	T	F	N	W	K	G	L	A	D	D	P	P	S	S	I	E	L	M	H	T	G	Q	V	R	W	L	N	P	A	S	P	P
H. sapiens	Q	I	T	T	S	A	G	W	D	G	L	V	N	V	T	M	S	T	F	N	W	K	G	L	A	D	G	P	P	S	S	L	E	L	M	H	T	G	Q	V	R	W	L	N	P	A	P	P	P
P. troglodytes	Q	I	T	T	S	A	G	W	D	G	L	V	N	V	T	M	S	T	F	N	W	K	G	L	A	D	G	P	P	S	S	L	E	L	M	H	T	G	Q	V	R	W	L	N	P	A	P	P	P
G. gorilla	Q	I	T	T	S	A	G	W	D	G	L	V	N	V	T	M	S	T	F	N	W	K	G	L	A	D	G	P	P	S	S	L	E	L	M	H	T	G	Q	V	R	W	L	N	P	A	P	P	P
P. abelii	Q	I	T	T	S	A	G	W	D	G	L	V	N	V	T	M	S	T	F	N	W	K	G	L	A	D	G	P	P	S	S	L	E	L	M	H	T	G	Q	V	R	W	L	N	P	A	P	P	P
N. leucogenys	Q	I	T	T	S	A	G	W	D	G	L	V	N	V	T	M	S	T	F	N	W	K	G	L	A	D	S	P	L	S	S	I	E	L	M	H	T	G	Q	V	R	W	L	N	-	-	-	-	-
M. mulatta	Q	I	T	T	S	A	G	W	D	G	L	V	N	V	T	M	S	T	F	N	W	K	S	L	A	D	D	P	P	S	S	I	E	L	M	H	T	G	Q	V	R	W	L	N	P	T	S	P	P
M. fascicularis	Q	I	T	T	S	A	G	W	D	G	L	V	N	V	T	M	S	T	F	N	W	K	S	L	A	D	D	P	P	S	S	I	E	L	M	H	T	G	Q	V	R	W	L	N	P	T	S	P	P
P. anubis	Q	I	T	T	S	A	G	W	D	G	L	V	N	V	T	M	S	T	F	N	W	K	S	L	A	D	D	P	P	S	S	I	E	L	M	H	T	G	Q	V	R	W	L	N	P	T	S	P	P
C. sabaeus	Q	I	T	T	S	A	G	W	D	G	L	V	N	V	T	M	S	T	F	N	W	K	G	L	V	D	D	P	P	S	N	I	E	L	M	H	T	G	Q	V	R	W	L	N	P	T	S	P	P
C. jacchus	Q	I	T	T	S	A	G	W	D	G	L	V	N	V	T	M	S	T	F	N	W	K	G	L	A	D	G	P	P	S	S	I	E	L	M	H	T	G	Q	V	R	W	L	N	-	-	-	-	-
S. boliviensis	Q	I	T	T	S	A	G	W	D	G	L	V	N	V	T	M	S	T	F	N	W	K	G	L	A	D	G	P	P	S	S	I	E	L	M	H	T	G	Q	V	R	W	L	N	P	A	P	L	P
O. garnettii	Q	I	T	T	S	A	G	W	D	G	L	V	N	V	T	M	R	T	F	N	W	K	G	L	A	D	G	P	P	P	S	I	E	L	M	H	T	G	Q	V	R	W	L	N	-	-	-	-	-
M. murinus	Q	I	T	T	S	A	G	W	D	G	L	V	N	V	T	M	S	T	F	N	W	K	G	L	A	D	G	P	P	P	S	I	E	L	M	H	T	G	Q	V	R	W	L	N	P	S	P	P	P
Species	KCNG2											KCNQ4											KCNS1											KCNJ16											KCNK7
	424											506											34											70											169
T. francoisi	Q	Q	Q	R	A	S	S	P	E	P	A	T	S	A	E	E	A	P	S	E	E	V	T	E	V	L	V	R	E	S	P	S	P	Y	Y	G	S	R	C	H	I	V	N	V	T	T	T	G	Y
T. leucocephalus	Q	Q	Q	R	A	S	S	P	E	P	A	T	S	A	E	E	A	P	S	E	E	V	T	E	V	L	V	R	E	S	P	S	P	Y	Y	G	S	R	C	H	I	V	N	V	T	T	T	G	Y
T. poliocephalus	Q	Q	Q	R	A	S	S	P	E	P	A	T	S	A	E	E	A	P	S	E	E	V	T	E	V	L	V	S	E	S	P	S	P	Y	Y	G	S	R	C	H	I	V	N	V	T	T	T	G	Y
T. delacouri	Q	Q	Q	R	A	S	S	P	E	P	A	T	S	A	E	E	A	P	S	E	E	V	T	E	V	L	V	S	E	S	P	S	P	Y	Y	G	S	R	Y	H	I	V	N	V	T	T	T	G	Y
T. laotum	Q	Q	Q	R	A	S	S	P	E	P	A	T	S	A	E	E	V	P	S	E	E	V	T	E	V	L	V	S	E	S	P	S	P	Y	Y	G	S	R	Y	H	I	V	N	V	T	T	T	G	Y
T. ebenus	Q	Q	Q	R	A	S	S	P	E	P	A	T	S	A	E	E	V	P	S	E	E	V	T	E	V	L	V	S	E	S	P	S	P	Y	Y	G	S	R	Y	H	I	V	N	V	T	T	T	G	Y
T. hatinhensis	Q	Q	Q	R	A	S	S	P	E	P	A	T	S	A	E	E	V	P	S	E	E	V	T	E	V	L	V	S	E	S	P	S	P	Y	Y	G	S	R	Y	H	I	V	N	V	T	T	T	G	Y
T. cristatus	Q	Q	Q	R	A	T	S	P	E	P	A	T	S	A	E	E	A	P	S	E	E	V	T	E	V	L	V	S	E	S	P	S	P	Y	Y	G	S	R	Y	H	I	V	N	V	T	T	T	G	Y
T. germaini	Q	Q	Q	R	A	T	S	P	E	P	A	T	S	A	E	E	A	P	S	E	E	V	T	E	V	L	V	S	E	S	P	S	P	Y	Y	G	S	R	Y	H	I	V	N	V	T	T	T	G	Y
T. auratus	Q	Q	Q	R	A	T	S	P	E	P	A	T	S	A	E	E	A	P	S	E	E	V	T	E	V	L	V	S	E	S	P	S	P	Y	Y	G	S	R	Y	H	I	V	N	V	T	T	T	G	Y
T. melamerus	Q	Q	Q	R	A	T	S	P	E	P	A	T	S	A	E	E	A	P	S	E	E	V	T	E	V	L	V	S	E	S	P	S	P	Y	Y	G	S	R	Y	H	I	V	N	V	T	T	T	G	Y
T. crepusculus	Q	Q	Q	R	A	T	S	P	E	P	A	T	S	A	E	E	A	P	S	E	E	V	T	E	V	L	V	S	E	S	P	S	P	Y	Y	G	S	R	Y	H	I	V	N	V	T	T	T	G	Y
T. obscurus	Q	Q	Q	R	A	T	S	P	E	P	A	T	S	A	E	E	A	P	S	E	E	V	T	E	V	L	V	S	E	S	P	S	P	Y	Y	G	S	R	Y	H	I	V	N	V	T	T	T	G	Y
T. pileatus	Q	Q	Q	R	A	T	S	P	E	P	A	T	S	A	E	E	A	P	S	E	E	V	T	E	V	L	V	S	E	S	P	S	P	Y	Y	G	S	R	Y	H	I	V	N	V	T	T	T	G	Y
T. shortridgei	Q	Q	Q	R	A	T	S	P	E	P	A	T	S	A	E	E	A	P	S	E	E	V	T	E	V	L	V	S	E	S	P	S	P	Y	Y	G	S	R	Y	H	I	V	N	V	T	T	T	G	Y
R. bieti	-	-	-	-	-	-	-	-	-	-	-	T	S	A	E	E	A	P	S	E	E	V	-	-	-	-	V	S	E	S	P	S	P	Y	Y	G	S	R	Y	H	I	V	N	V	T	T	T	G	Y
R. roxellana	Q	Q	Q	R	A	T	S	P	E	P	A	T	S	A	E	E	A	P	S	E	E	V	-	-	-	L	V	S	E	S	P	S	P	Y	Y	G	S	R	Y	H	I	V	N	V	T	T	T	G	Y
H. sapiens	Q	Q	Q	R	A	A	S	P	E	P	A	T	S	A	E	D	A	P	S	E	E	V	-	-	-	L	V	S	E	F	P	G	P	Y	Y	G	S	S	Y	H	I	A	N	A	T	T	T	G	Y
P. troglodytes	Q	Q	Q	R	A	A	S	P	E	P	A	T	S	A	E	D	A	P	S	E	E	V	-	-	-	-	V	S	E	F	P	G	P	Y	Y	G	S	S	Y	H	I	V	N	V	T	T	T	G	Y
G. gorilla	Q	Q	Q	R	A	A	S	P	E	P	A	T	S	A	E	D	A	P	S	E	E	V	-	-	-	-	V	S	E	F	P	G	P	Y	Y	G	S	S	Y	H	I	V	N	V	T	T	T	G	Y
P. abelii	Q	Q	Q	R	A	A	S	P	E	P	A	-	-	-	-	E	A	P	S	E	E	A	-	-	-	-	V	S	E	F	P	G	P	Y	Y	G	S	S	Y	H	I	V	N	V	T	T	T	G	Y
N. leucogenys	-	-	-	-	-	-	-	-	-	-	-	T	S	A	E	D	A	P	S	E	E	V	-	-	-	-	V	S	E	F	P	A	P	Y	Y	G	S	S	Y	H	I	V	N	V	-	-	-	-	-
M. mulatta	Q	Q	Q	R	A	T	S	P	E	P	A	T	S	A	E	E	A	P	S	E	E	V	-	-	-	-	-	-	-	-	-	-	-	Y	Y	G	S	S	Y	H	I	V	N	V	T	T	T	G	Y
M. fascicularis	Q	Q	Q	R	A	T	S	P	E	P	A	T	S	A	E	E	A	P	S	E	E	V	-	-	-	L	V	S	E	C	P	S	P	Y	Y	G	S	S	Y	H	I	V	N	V	T	T	T	G	Y
P. anubis	Q	Q	Q	R	A	T	S	P	E	P	A	T	S	A	E	E	A	P	S	E	E	V	-	-	-	L	V	S	E	C	P	I	P	Y	Y	G	S	S	Y	H	I	V	N	V	T	T	T	G	Y
C. sabaeus	Q	Q	Q	R	A	T	S	P	E	P	A	T	S	A	E	E	A	P	S	E	E	V	-	-	-	-	-	-	-	-	-	-	-	Y	Y	G	S	S	Y	H	I	V	N	V	T	T	T	G	Y
C. jacchus	Q	Q	Q	R	A	A	S	P	E	P	A	T	S	A	E	E	A	P	S	E	E	V	-	-	-	-	V	C	E	S	P	G	P	Y	Y	G	S	S	Y	H	I	V	N	V	T	T	T	G	Y
S. boliviensis	Q	Q	Q	R	A	A	S	P	E	P	A	T	S	A	E	E	T	P	S	E	E	V	-	-	-	-	-	-	E	S	P	G	P	Y	Y	G	S	S	Y	H	I	V	N	V	T	T	T	G	Y
O. garnettii	Q	Q	L	R	A	S	S	P	E	P	A	T	S	T	E	E	G	P	S	E	E	V	-	-	-	-	-	-	-	-	-	-	-	Y	Y	G	S	S	Y	R	I	V	N	V	T	T	T	G	Y
M. murinus	Q	Q	R	R	A	A	S	P	E	P	A	T	S	A	E	E	G	P	S	E	E	A	-	-	-	-	-	-	-	-	-	-	-	Y	Y	G	S	S	Y	R	I	V	N	V	T	T	T	G	Y
[truncated: 193 more columns]
