# Supplementary material for: Living on the Rocks: Genomic Analysis of Limestone Langurs Provides Novel Insights into the Adaptive Evolution in Extreme Karst Environments
Source: Genomics Proteomics Bioinformatics. 2025 Feb 11;23(1):qzaf007. doi: 10.1093/gpbjnl/qzaf007 (PMC12231542; doi:10.1093/gpbjnl/qzaf007)
Supplement: qzaf007_Supplementary_Data [file qzaf007_supplementary_data.zip › Table S8-done.xlsx]

## Sheet: Sheet1
Table S8 124 pelage color genes with fixed limestone langur-specific amino acid substitutions in all seven limestone langur species
Gene	Mutation information
ACO1	N825D
AK1	T177I
CITED1	N64D
CLCN7	V781L
COL17A1	Q141E
	T177R
	P1344T
COL6A2	A208P
	R361G
CPSF1	T471N
	G739V
	F1449Y
CRB2	G1140C
CRH	C92S
CTNS	S351T
CTR9	V1139D
DCTN1	G160V
	L1178I
DENND5A	Y388D
	W681G
	S1025L
DICER1	Y262D
	C1821S
DISC1	E677D
DMXL2	R197W
	S361A
	N680D
	S1668L
	P1726A
	S1772L
DRD2	A91V
DYNC1H1	G1469V
	V2636D
	K3659R
	T4078N
ECE1	S5T
EDAR	E57Q
	S272A
	A354S
EDN3	T147P
EDNRB	R71M
	P229S
EGFR	P363T
EPG5	E198Q
ERC1	H157Q
ERCC2	R64P
	L163V
	R457T
ERCC3	A700D
ETS1	R140Q
FANCA	D82N
FANCI	K1240N
FGFR3	P184T
FIG4	V199M
	Y530N
FLNA	V505D
	Y750S
	S1383Y
	S1386I
	S1651T
FMN1	K1416E
FOXQ1	H16Q
FUT1	T273M
GART	E4Q
GATA3	T332N
GDF15	L34V
GFPT1	A578G
	V581A
GLI3	A1269D
GMPPB	T33I
GNA11	A64G
	A277D
GNPTAB	V678F
GRM1	T787I
HGF	I137N
HOXA13	Q217P
HPS4	R208C
	T296N
HTRA1	L453I
HTT	P553S
	D2866V
IDUA	H187D
	S528C
IKBKG	E25D
IMPDH1	Q181H
INPP5B	V16D
	D197E
IRF4	E155A
ITGA3	A10G
KIF13A	E777G
	G833A
	S1044Y
	T1132N
KIF5A	R262L
	L773H
	T944I
KIT	F108Y
	Y929S
KRT2	R99G
KRT75	S303T
LEO1	Y121H
MB	A66G
MCM4	Q330H
	S853L
NF2	V131I
	S383L
PALB2	R784S
PCNT	P703A
	D780Y
	S1030T
	K1091E
	Y1228H
PER1	P83S
	G243R
	W526S
	R863G
	R1199S
PGR	E193Q
PIKFYVE	L1093F
PLK4	Y729D
PMCH	V44L
PMEL	E500Q
PMS2	H817D
POC1B	Y300N
POLG	S129L
PPARGC1A	Q596P
POLR1A	G628A
	A1441D
PRDM1	D659Y
PRICKLE2	R391P
	R839Q
PRKDC	D1346E
	A2714D
PTCH2	Q928E
	A1117P
PTPN21	K132N
RAB36	R94C
RAD21	V128D
RADIL	P684A
	R936G
RAPH1	P410A
REV3L	H852Y
	K1385N
	T1735S
	F2083C
RILP	H321D
	R357T
RP1	V1155A
RTF1	E202K
RUVBL2	K420E
SASH1	T915R
	S1202F
SCARB2	Q157E
SDF4	H115D
SF3B1	A328T
SFRP4	L165P
SGSM2	R380P
SH3PXD2A	P183S
SHROOM2	R864P
	E969Q
	D1132H
SLC24A5	H50P
	F78Y
SMARCA4	P196L
	R1335P
SMARCAL1	R700T
	S766F
SMO	R433P
SP3	D542N
SPAG9	T793N
SPIRE1	H490P
	N497T
SZT2	R209K
	A1823E
TBC1D10A	A488V
TBC1D10B	R239P
TBX10	P299S
TET2	Q110K
	R1255G
TET3	G65R
	S1592L
TFAP2E	L287R
TLN1	N1794Y
	H2010D
	L2293V
TRPM7	L607V
USP20	G435R
	Q837E
USP36	R873T
USP43	R208P
USP53	P930A
	D1027A
USP9X	L922R
UVRAG	E421Q
UVSSA	L581V
	G607R
VDR	L9F
	E135Q
	P172A
